# Supplementary material for: COL10A1 allows stratification of invasiveness of colon cancer and associates to extracellular matrix and immune cell enrichment in the tumor parenchyma
Source: Front Oncol. 2022 Oct 4;12:1007514. doi: 10.3389/fonc.2022.1007514 (PMC9577326; doi:10.3389/fonc.2022.1007514)
Supplement: Supplementary file 1 [file DataSheet_1.csv]

Sup table 1. Univariate Cox regression of COL10A1 related immunomodulators
gene	HR	z	pvalue	lower	upper
CD244	0.069620489	-2.736914192	0.006201847	0.010327515	0.469329995
CD48	0.455598094	-2.527989113	0.011471791	0.247672935	0.838079556
IL2RA	0.360026566	-2.391698003	0.016770635	0.155867921	0.831595923
PDCD1LG2	0.303858097	-2.227465747	0.025916163	0.106529268	0.866707758
ICOS	0.279070331	-2.088962948	0.036711059	0.084266698	0.924211481
TIGIT	0.239858816	-2.072393154	0.038228791	0.062165485	0.925469361
LTA	0.110025768	-2.055694722	0.039811951	0.013416061	0.902326636
TMIGD2	0.247378631	-2.040525742	0.04129799	0.064665846	0.946344807
CD86	0.507778715	-2.025303283	0.042836232	0.263538679	0.978373365
HAVCR2	0.539847826	-2.017927304	0.043598833	0.296642246	0.982448316
CD96	0.327971621	-2.012816297	0.044133959	0.11076069	0.971151267
TNFRSF9	0.21503003	-1.995822909	0.045953202	0.047532561	0.972762948
HHLA2	0.724054193	-1.975823522	0.048174768	0.525614982	0.99741159
PVR	2.410164181	1.965150883	0.049396777	1.0023246	5.79541935
